# Supplementary material for: New and little known species of oribatid mites of the family Haplozetidae (Acari, Oribatida) from Ecuador
Source: Zookeys. 2013 Nov 1;(346):43–57. doi: 10.3897/zookeys.346.6436 (PMC3821065; doi:10.3897/zookeys.346.6436)
Supplement: XML Treatment for Haplozetes paraminimicoma [file zookeys.346.6436-treatment1.xml]

<!DOCTYPE tp:taxon-treatment
  PUBLIC "-//TaxonX//DTD Taxonomic Treatment Publishing DTD v0 20100105//EN" "tax-treatment-NSO.dtd">
<tp:taxon-treatment xmlns:tp="http://www.plazi.org/taxpub"><tp:treatment-meta><mixed-citation publication-type="journal"><person-group><name><surname>Ermilov</surname><given-names>Sergey G.</given-names></name><name><surname>Bayartogtokh</surname><given-names>Badamdorj</given-names></name><name><surname>Sandmann</surname><given-names>Dorothee</given-names></name><name><surname>Marian</surname><given-names>Franca</given-names></name><name><surname>Maraun</surname><given-names>Mark</given-names></name></person-group><article-title>New and little known species of oribatid mites of the family Haplozetidae (Acari, Oribatida) from Ecuador</article-title><source>Zookeys</source><day>1</day><month>11</month><year>2013</year><volume>2013</volume><issue>346</issue><fpage>43</fpage><lpage>57</lpage><pub-id pub-id-type="doi">10.3897/zookeys.346.6436</pub-id></mixed-citation></tp:treatment-meta><tp:nomenclature><tp:taxon-name>
                        <tp:taxon-name-part taxon-name-part-type="genus">Haplozetes</tp:taxon-name-part>
                        <tp:taxon-name-part taxon-name-part-type="species">paraminimicoma</tp:taxon-name-part>
                        <object-id xmlns:xlink="http://www.w3.org/1999/xlink" content-type="zoobank" xlink:type="simple">http://zoobank.org/F82D5CC5-9CCB-4B9B-B7EA-C3A03197634C</object-id>
                        <object-id xmlns:xlink="http://www.w3.org/1999/xlink" xlink:type="simple">http://species-id.net/wiki/Haplozetes_paraminimicoma</object-id>
                    </tp:taxon-name><tp:taxon-status xmlns:xlink="http://www.w3.org/1999/xlink" xlink:type="simple">sp. n.</tp:taxon-status><xref ref-type="fig" rid="F1">Figs 1</xref><xref ref-type="fig" rid="F2">, 2</xref></tp:nomenclature><tp:treatment-sec sec-type="Diagnosis"><title>Diagnosis.</title><p>Body size 332–348 × 215–249. Body surface smooth. Rostral and lamellar setae of medium long, with short cilia. Interlamellar setae short, smooth. Sensilli spindle-form, ciliate. Tutoria almost reaching of rostral margin, extending beyond level of insertions of rostral setae. Notogastral setae short, smooth. Genital plates with five pairs of setae. Epimeral, genital and aggenital setae with short cilia. Anal and adanal setae minute. Leg tarsi monodactylous. Leg tarsi I with 19 setae (<italic>l</italic>’’ absent).</p></tp:treatment-sec><tp:treatment-sec sec-type="Description"><title>Description.</title><p><italic>Measurements</italic>. Body length: 348 (holotype), 332–348 (four paratypes); notogaster width: 232 (holotype), 215–249 (four paratypes).</p><p><italic>Integument</italic>. Body color light brownish. Body surface smooth. Anterior part of pteromorphs striate.</p><!--PageBreak--><p><italic>Prodorsum</italic>. Rostrum rounded. Lamellae (<italic>Lam</italic>) located dorso-laterally, longer than half of prodorsum, reaching insertions of lamellar setae. Rostral (<italic>ro</italic>, 28–32) and lamellar (<italic>le</italic>, 32–36) setae setiform, with several short cilia. Interlamellar setae short (<italic>in</italic>, 8–12), thin, smooth. A pair of elongate, narrow porose areas <italic>Ad</italic> present latero-posterior to interlamellar setae (well visible in dissected specimen). Exobothridial setae (<italic>ex</italic>, 12–16) thin, with one or two cilia. Sensilli longest setae on prodorsum (<italic>ss</italic>, 94–106), spindle-form, with long stalk, lanceolate head and thin, point tip; distal part of stalk and sensillar head ciliate. Tutoria (<italic>tu</italic>) thin, almost straight, extending insertions of rostral setae, with small, free tooth (<italic>t</italic>) distally. Sublamellar lines (<italic>Slam</italic>) present, short, thin, poorly visible. Sublamellar porose areas (<italic>Al</italic>) small, rounded (4). Porose areas <italic>Am</italic> and <italic>Ah</italic> not observed.</p><!--PageBreak--><p><italic>Notogaster</italic>. Anterior notogastral margin convex medially. Dorsophragmata (<italic>D</italic>) and pleurophragmata (<italic>P</italic>) distinct. Pteromorphs sub-triangular. Ten pairs of notogastral setae short (6), thin, smooth. Four pairs of sacculi (<italic>Sa</italic>, <italic>S1</italic>, <italic>S2</italic>, <italic>S3</italic>) with small openings; <italic>Sa</italic> consisting of two adjacent parts, <italic>S1</italic> and <italic>S2</italic> irregular elongate oval, <italic>S3</italic> sub-triangular. Lyrifissures (<italic>ia</italic>, <italic>im</italic>, <italic>ip</italic>, <italic>ih</italic>, <italic>ips</italic>) and opisthonotal gland openings (<italic>gla</italic>) located typically for the genus (see <xref ref-type="bibr" rid="B8">Beck 1964</xref>; <xref ref-type="bibr" rid="B6">Bayartogtokh 2000</xref>). Postanal porose area not observed.</p><p><italic>Gnathosoma</italic>. Subcapitulum longer than wide (82 × 61). Subcapitular setae setiform, with short cilia; <italic>h</italic> (12) shorter than <italic>m</italic> (28) and <italic>a</italic> (16). Two pairs of adoral setae (<italic>or</italic><sub>1</sub>, <italic>or</italic><sub>2</sub>, 12) setiform, straight, densely ciliate. Palps (69) with setation 0–2–1–3–9(+ω). Solenidion thickened, weakly dilated distally, coupled with eupathidium (<italic>acm</italic>). Chelicerae (82) with two setiform, ciliate setae; <italic>cha</italic> (28) longer and thicker than <italic>chb</italic> (18). Trägårdh’s organ (<italic>Tg</italic>) conical.</p><p><italic>Epimeral and lateral podosomal regions</italic>. Apodemes 1, 2, 3 and sejugals well developed. Epimeral setal formula 3–2(1)–3–3; setae setiform, with short cilia. Setae <italic>2b</italic> present in holotype and two paratypes. Medial setae <italic>1a</italic>, <italic>2a</italic>, <italic>3a</italic> (8–10) shorter than others (16–20). Pedotecta I (<italic>Pd</italic> I), II (<italic>Pd</italic> II), discidia (<italic>dis</italic>) and circumpedal carinae (<italic>cp</italic>) developed typically for the genus (see <xref ref-type="bibr" rid="B8">Beck 1964</xref>; <xref ref-type="bibr" rid="B6">Bayartogtokh 2000</xref>).</p><p><italic>Anogenital region</italic>. Five pairs of genital (<italic>g</italic><sub>1</sub>–<italic>g</italic><sub>5</sub>, 12) and one pair of aggenital (<italic>ag</italic>, 16) setae setiform, with short cilia. Two pairs of anal (<italic>an</italic><sub>1</sub>, <italic>an</italic><sub>2</sub>, 4) and three pairs of adanal (<italic>ad</italic><sub>1</sub>–<italic>ad</italic><sub>3</sub>, 4) setae minute. Lyrifissures <italic>iad</italic> in paraanal position.</p><p><italic>Legs</italic>. All tarsi with one strong, dorsally weakly serrate claw. Morphology of leg segments, setae and solenidia typical for genus (see <xref ref-type="bibr" rid="B8">Beck 1964</xref>; <xref ref-type="bibr" rid="B6">Bayartogtokh 2000</xref>), hence only tarsus I is illustrated. Formulae of leg setation and solenidia: I (1–5–3–4–19) [1–2–2], II (1–5–3–4–15) [1–1–2], III (2–3–1–3–15) [1–1–0], IV (1–2–2–3–12) [0–1–0]; homology of setae and solenidia indicated in <xref ref-type="table" rid="T1">Table 1</xref>.</p><table-wrap id="T1" position="float" orientation="portrait"><label>Table 1.</label><caption><p>Leg setation and solenidia of <italic><tp:taxon-name>Haplozetes paraminimicoma</tp:taxon-name></italic> sp. n.</p></caption><table><tbody><tr><th rowspan="1" colspan="1">Leg</th><th rowspan="1" colspan="1">Trochanter</th><th rowspan="1" colspan="1">Femur</th><th rowspan="1" colspan="1">Genu</th><th rowspan="1" colspan="1">Tibia</th><th rowspan="1" colspan="1">Tarsus</th></tr><tr><td rowspan="1" colspan="1">I</td><td rowspan="1" colspan="1"><italic>v</italic>’</td><td rowspan="1" colspan="1"><italic>d</italic>, <italic>(l)</italic>, <italic>bv</italic>’’, <italic>v</italic>’’</td><td rowspan="1" colspan="1"><italic>(l)</italic>, <italic>v</italic>’, σ</td><td rowspan="1" colspan="1"><italic>(l)</italic>, <italic>(v)</italic>, φ<sub>1</sub>, φ<sub>2</sub></td><td rowspan="1" colspan="1"><italic>(ft)</italic>, <italic>(tc)</italic>, <italic>(it)</italic>, <italic>(p)</italic>, <italic>(u)</italic>, <italic>(a)</italic>, <italic>s</italic>, <italic>(pv)</italic>, <italic>v</italic>’, <italic>(pl)</italic>, <italic>e</italic>, ω<sub>1</sub>, ω<sub>2</sub></td></tr><tr><td rowspan="1" colspan="1">II</td><td rowspan="1" colspan="1"><italic>v</italic>’</td><td rowspan="1" colspan="1"><italic>d</italic>, <italic>l</italic><sub>1</sub>’, <italic>l</italic><sub>2</sub>’, <italic>bv</italic>’’, <italic>v</italic>’’</td><td rowspan="1" colspan="1"><italic>(l)</italic>, <italic>v</italic>’, σ</td><td rowspan="1" colspan="1"><italic>(l)</italic>, <italic>(v)</italic>, φ</td><td rowspan="1" colspan="1"><italic>(ft)</italic>, <italic>(tc)</italic>, <italic>(it)</italic>, <italic>(p)</italic>, <italic>(u)</italic>, <italic>(a)</italic>, <italic>s</italic>, <italic>(pv)</italic>, ω<sub>1</sub>, ω<sub>2</sub></td></tr><tr><td rowspan="1" colspan="1">III</td><td rowspan="1" colspan="1"><italic>l</italic>’, <italic>v</italic>’</td><td rowspan="1" colspan="1"><italic>d</italic>, <italic>l</italic>’, <italic>ev</italic>’</td><td rowspan="1" colspan="1"><italic>l</italic>’, σ</td><td rowspan="1" colspan="1"><italic>l</italic>’, <italic>(v)</italic>, φ</td><td rowspan="1" colspan="1"><italic>(ft)</italic>, <italic>(tc)</italic>, <italic>(it)</italic>, <italic>(p)</italic>, <italic>(u)</italic>, <italic>(a)</italic>, <italic>s</italic>, <italic>(pv)</italic></td></tr><tr><td rowspan="1" colspan="1">IV</td><td rowspan="1" colspan="1"><italic>v</italic>’</td><td rowspan="1" colspan="1"><italic>d</italic>, <italic>ev</italic>’</td><td rowspan="1" colspan="1"><italic>d</italic>, <italic>l</italic>’</td><td rowspan="1" colspan="1"><italic>l</italic>’, <italic>(v)</italic>, φ</td><td rowspan="1" colspan="1"><italic>ft</italic>’’, <italic>(tc)</italic>, <italic>(p)</italic>, <italic>(u)</italic>, <italic>(a)</italic>, <italic>s</italic>, <italic>(pv)</italic></td></tr></tbody></table><table-wrap-foot><fn><p>Roman letters refer to normal setae (<italic>e</italic> to famulus), Greek letters to solenidia. Single prime (’) marks setae on anterior and double prime (’’) setae on posterior side of the given leg segment. Parentheses refer to a pair of setae.</p></fn></table-wrap-foot></table-wrap><fig id="F1" position="float" orientation="portrait"><label>Figure 1.</label><caption><p><italic><tp:taxon-name>Haplozetes paraminimicoma</tp:taxon-name></italic> sp. n., adult: <bold>A</bold> body dorsally <bold>B</bold> body ventrally (gnathosoma and legs not illustrated) <bold>C</bold> prodorsum and anterior part of notogaster laterally <bold>D</bold> left pteromorph. Scale bar (<bold>A–C</bold>) 50 μm, scale bar (<bold>D</bold>) 20 μm.</p></caption><graphic xmlns:xlink="http://www.w3.org/1999/xlink" xlink:href="ZooKeys-346-043-g001.jpg" position="float" orientation="portrait" xlink:type="simple"/></fig><fig id="F2" position="float" orientation="portrait"><label>Figure 2.</label><caption><p><italic><tp:taxon-name>Haplozetes paraminimicoma</tp:taxon-name></italic> sp. n., adult: <bold>A</bold> rostral seta <bold>B</bold> lamellar seta and anterior part of lamella <bold>C</bold> interlamellar seta <bold>D</bold> exobothridial seta <bold>E</bold> sensillus <bold>F</bold> sacullus <italic>Sa</italic> <bold>G</bold> sacullus <italic>S1</italic> <bold>H</bold> sacullus <italic>S2</italic> <bold>I</bold> sacullus <italic>S3</italic> <bold>J</bold> left half of subcapitulum <bold>K</bold> palptarsus <bold>L</bold> anterior part of chelicera <bold>M</bold> epimeral seta <italic>1b</italic> <bold>N</bold> right genital plate <bold>O</bold> left anal plate <bold>P</bold> tarsus and anterior part of tibia of leg I, left, paraxial view. Scale bar 10 μm.</p></caption><graphic xmlns:xlink="http://www.w3.org/1999/xlink" xlink:href="ZooKeys-346-043-g002.jpg" position="float" orientation="portrait" xlink:type="simple"/></fig></tp:treatment-sec><tp:treatment-sec sec-type="Material examined"><title>Material examined.</title><p>Holotype (female) and four paratypes (two females and two males): Ec-1.</p></tp:treatment-sec><tp:treatment-sec sec-type="Type deposition"><title>Type deposition.</title><p>The holotype (in ethanol) is deposited in the collection of the Zoological Institute of the Russian Academy of Sciences, St. Petersburg, Russia; two paratypes (in ethanol) are deposited in the collection of the Siberian Zoological Museum, Novosibirsk, Russia; two paratypes (in ethanol) are in the personal collection of the first author.</p></tp:treatment-sec><tp:treatment-sec sec-type="Etymology"><title>Etymology.</title><p>The prefix <italic>para</italic> is Latin meaning “near” and refers to the similarity between the new species and the species, <italic><tp:taxon-name>Haplozetes minimicoma</tp:taxon-name></italic> Beck, 1964.</p></tp:treatment-sec><tp:treatment-sec sec-type="Remarks"><title>Remarks.</title><p>In having the combination of main morphological characters (sensilli spindle-form, ciliate; interlamellar, notogastral and ano-adanal setae short; leg tarsi <!--PageBreak-->with one claw), <!--PageBreak--><italic><tp:taxon-name>Haplozetes paraminimicoma</tp:taxon-name></italic> sp. n. is most similar to <italic><tp:taxon-name>Haplozetes minimicoma</tp:taxon-name></italic> Beck, 1964 from the Neotropical region and India (see <xref ref-type="bibr" rid="B8">Beck 1964</xref>), however the new species clearly differs from the latter by the presence of five pairs genital setae (versus four), smooth body surface (versus microfoveolate), long tutoria, extending insertions of rostral setae (versus not reaching), longer, ciliate genital and epimeral setae (versus short, smooth), and the absence of setae <italic>l</italic>’’ on leg tarsi I (versus present).</p></tp:treatment-sec><ref-list><ref id="B8"><mixed-citation xmlns:xlink="http://www.w3.org/1999/xlink" xlink:type="simple"><person-group><name name-style="western"><surname>Beck</surname><given-names>L</given-names></name></person-group> (<year>1964</year>) <article-title>Beiträge zur Kenntnis der neotropischen Oribatidenfauna 4. <italic>Haplozetes</italic> und <italic>Peloribates</italic> (Arach., Acari).</article-title><source>Senck. Biol.</source><volume>45</volume>(<issue>2</issue>): <fpage>161</fpage>-<lpage>183</lpage>.</mixed-citation></ref><ref id="B6"><mixed-citation xmlns:xlink="http://www.w3.org/1999/xlink" xlink:type="simple"><person-group><name name-style="western"><surname>Bayartogtokh</surname><given-names>B</given-names></name></person-group> (<year>2000</year>) <article-title>Three species of Haplozetidae (Acari: Oribatida: Haplozetidae) from Mongolia.</article-title><source>Int. J. Acarol.</source><volume>26</volume>(<issue>1</issue>): <fpage>11</fpage>-<lpage>24</lpage>. doi: <ext-link ext-link-type="uri" xlink:href="http://dx.doi.org/10.1080/01647950008683631" xlink:type="simple">10.1080/01647950008683631</ext-link></mixed-citation></ref></ref-list></tp:taxon-treatment>
