# Supplementary material for: New and little known species of oribatid mites of the family Haplozetidae (Acari, Oribatida) from Ecuador
Source: Zookeys. 2013 Nov 1;(346):43–57. doi: 10.3897/zookeys.346.6436 (PMC3821065; doi:10.3897/zookeys.346.6436)
Supplement: XML Treatment for Protoribates ecuadoriensis [file zookeys.346.6436-treatment2.xml]

<!DOCTYPE tp:taxon-treatment
  PUBLIC "-//TaxonX//DTD Taxonomic Treatment Publishing DTD v0 20100105//EN" "tax-treatment-NSO.dtd">
<tp:taxon-treatment xmlns:tp="http://www.plazi.org/taxpub"><tp:treatment-meta><mixed-citation publication-type="journal"><person-group><name><surname>Ermilov</surname><given-names>Sergey G.</given-names></name><name><surname>Bayartogtokh</surname><given-names>Badamdorj</given-names></name><name><surname>Sandmann</surname><given-names>Dorothee</given-names></name><name><surname>Marian</surname><given-names>Franca</given-names></name><name><surname>Maraun</surname><given-names>Mark</given-names></name></person-group><article-title>New and little known species of oribatid mites of the family Haplozetidae (Acari, Oribatida) from Ecuador</article-title><source>Zookeys</source><day>1</day><month>11</month><year>2013</year><volume>2013</volume><issue>346</issue><fpage>43</fpage><lpage>57</lpage><pub-id pub-id-type="doi">10.3897/zookeys.346.6436</pub-id></mixed-citation></tp:treatment-meta><tp:nomenclature><tp:taxon-name>
                        <tp:taxon-name-part taxon-name-part-type="genus">Protoribates</tp:taxon-name-part>
                        <tp:taxon-name-part taxon-name-part-type="species">ecuadoriensis</tp:taxon-name-part>
                        <object-id xmlns:xlink="http://www.w3.org/1999/xlink" content-type="zoobank" xlink:type="simple">http://zoobank.org/B13B53C5-6850-4437-A493-5E7885A44D58</object-id>
                        <object-id xmlns:xlink="http://www.w3.org/1999/xlink" xlink:type="simple">http://species-id.net/wiki/Protoribates_ecuadoriensis</object-id>
                    </tp:taxon-name><tp:taxon-status xmlns:xlink="http://www.w3.org/1999/xlink" xlink:type="simple">sp. n.</tp:taxon-status><xref ref-type="fig" rid="F3">Figs 3</xref><xref ref-type="fig" rid="F4">, 4</xref></tp:nomenclature><tp:treatment-sec sec-type="Diagnosis"><title>Diagnosis.</title><p>Body size 547–647 × 332–431. Prodorsal setae long, setiform, barbed. Exobothridial setae minute. Sensilli with long stalk, lanceolate head and thin, point tip; distal part of stalk and sensillar head ciliate. Sublamellar porose areas large, oval. Notogastral porose areas of medium size, oval. Notogastral setae short. Adanal setae <italic>ad</italic><sub>1</sub> longer than <italic>ad</italic><sub>2</sub>, <italic>ad</italic><sub>2</sub> longer than <italic>ad</italic><sub>3</sub>.Legs monodactylous. Leg tarsi I, II with large dorsal tubercles. Tarsi I with 20 setae.</p></tp:treatment-sec><tp:treatment-sec sec-type="Description"><title>Description.</title><p><italic>Measurements</italic>. Body length: 630 (holotype), 547–647 (five paratypes); notogaster width: 415 (holotype), 332–431 (five paratypes).</p><p><italic>Integument</italic>. Body color light brownish to brown. Body surface microgranulate (visible only under high magnification).</p><p><italic>Prodorsum</italic>. Rostrum rounded. Lamellae located dorso-laterally, not longer than half of prodorsum, hardly reaching insertions of lamellar setae. Rostral (49–57), lamellar (86–94) and interlamellar setae (123–135) setiform, barbed. A pair of elongate, narrow porose areas <italic>Ad</italic> present latero-posterior to interlamellar setae (visible under high magnification in dissected specimen). Exobothridial setae minute (4), thin, smooth. Sensilli (102–108) with long stalk, lanceolate head and thin, pointed tip; distal part of stalk and sensillar head ciliate. Tutoria short, narrow, slightly arched distally. Sublamellar lines short, very thin, straight, poorly visible. Sublamellar porose areas large, oval (20 × 16). Porose areas <italic>Am</italic> and <italic>Ah</italic> not observed.</p><p><italic>Notogaster</italic>. Anterior notogastral margin convex medially. Dorsophragmata and pleurophragmata distinct. Pteromorphs sub-triangular. Ten pairs of notogastral setae short (4–6), thin, smooth. Four pairs of porose areas of medium size, oval: <italic>Aa</italic> (16–20 × 12–16) slightly larger than <italic>A1</italic>, <italic>A2</italic> and <italic>A3</italic> (10–14 × 8–12). Setae <italic>lp</italic> inserted posteriorly to <italic>A1</italic>. Lyrifissures (<italic>ia</italic>, <italic>im</italic>, <italic>ip</italic>, <italic>ih</italic>, <italic>ips</italic>) and opisthonotal gland openings located typically for the genus (see <xref ref-type="bibr" rid="B23">Weigmann et al. 1993</xref>; <xref ref-type="bibr" rid="B16">Miko et al. 1994</xref>). Postanal porose area absent.</p><p><italic>Gnathosoma</italic>. Subcapitulum longer than wide (147–164 × 102–110). Subcapitular setae setiform, barbed; <italic>h</italic> and <italic>a</italic> (both 24–28) longer than <italic>m</italic> (10–14). Two pairs of adoral setae (16–20) setiform, barbed. Palps (90) with setation 0–2–1–3–9(+ω). Solenidion thickened, coupled with eupathidium. Chelicerae (147–164) with two setiform, barbed setae; <italic>cha</italic> (41–45) longer and thicker than <italic>chb</italic> (24–28). Trägårdh’s organ conical.</p><!--PageBreak--><p><italic>Epimeral and lateral podosomal regions</italic>. Apodemes 1, 2, 3 and sejugals well developed. Epimeral setal formula 3–1–3–3; setae setiform, slightly barbed. Medial setae <italic>1a</italic>, <italic>2a</italic>, <italic>3a</italic> (12–14) shorter than others (20–24). Pedotecta I, II, discidia and circumpedal carinae developed typically for the genus (see <xref ref-type="bibr" rid="B23">Weigmann et al. 1993</xref>; <xref ref-type="bibr" rid="B16">Miko et al. 1994</xref>). Custodia indistinct, widely blunt.</p><!--PageBreak--><p><italic>Anogenital region</italic>. Five pairs of genital (<italic>g</italic><sub>1</sub>, 18–24, <italic>g</italic><sub>2</sub>–<italic>g</italic><sub>5</sub>, 12–16), one pair of aggenital (12), two pairs of anal (12) and three pairs of adanal (<italic>ad</italic><sub>1</sub>, 22–24, <italic>ad</italic><sub>2</sub>, 14–16, <italic>ad</italic><sub>3</sub>, 12) setae setiform, slightly barbed. Lyrifissures <italic>iad</italic> in paraanal position.</p><!--PageBreak--><p><italic>Legs</italic>. All tarsi monodactylous. Morphology of leg segments, setae and solenidia typical for genus (see <xref ref-type="bibr" rid="B23">Weigmann et al. 1993</xref>; <xref ref-type="bibr" rid="B16">Miko et al. 1994</xref>), but tarsi I, II with large dorsal tubercles (<italic>t</italic>). Formulae of leg setation and solenidia: I (1–5–3–4–20) [1–2–2], II (1–5–3–4–15) [1–1–2], III (2–3–1–3–15) [1–1–0], IV (1–2–2–3–12) [0–1–0]; homology of setae and solenidia indicated in <xref ref-type="table" rid="T2">Table 2</xref>.</p><table-wrap id="T2" position="float" orientation="portrait"><label>Table 2.</label><caption><p>Leg setation and solenidia of <italic><tp:taxon-name>Protoribates ecuadoriensis</tp:taxon-name></italic>, sp. n. (same data for <italic><tp:taxon-name>Trachyoribates (Rostrozetes) glaber</tp:taxon-name></italic>).</p></caption><table><tbody><tr><th rowspan="1" colspan="1">Leg</th><th rowspan="1" colspan="1">Trochanter</th><th rowspan="1" colspan="1">Femur</th><th rowspan="1" colspan="1">Genu</th><th rowspan="1" colspan="1">Tibia</th><th rowspan="1" colspan="1">Tarsus</th></tr><tr><td rowspan="1" colspan="1">I</td><td rowspan="1" colspan="1"><italic>v</italic>’</td><td rowspan="1" colspan="1"><italic>d</italic>, <italic>(l)</italic>, <italic>bv</italic>’’, <italic>v</italic>’’</td><td rowspan="1" colspan="1"><italic>(l)</italic>, <italic>v</italic>’, σ</td><td rowspan="1" colspan="1"><italic>(l)</italic>, <italic>(v)</italic>, φ<sub>1</sub>, φ<sub>2</sub></td><td rowspan="1" colspan="1"><italic>(ft)</italic>, <italic>(tc)</italic>, <italic>(it)</italic>, <italic>(p)</italic>, <italic>(u)</italic>, <italic>(a)</italic>, <italic>s</italic>, <italic>(pv)</italic>, <italic>v</italic>’, <italic>(pl)</italic>, <italic>l</italic>’’, <italic>e</italic>, ω<sub>1</sub>, ω<sub>2</sub></td></tr><tr><td rowspan="1" colspan="1">II</td><td rowspan="1" colspan="1"><italic>v</italic>’</td><td rowspan="1" colspan="1"><italic>d</italic>, <italic>l</italic><sub>1</sub>’, <italic>l</italic><sub>2</sub>’, <italic>bv</italic>’’, <italic>v</italic>’’</td><td rowspan="1" colspan="1"><italic>(l)</italic>, <italic>v’*</italic>, σ</td><td rowspan="1" colspan="1"><italic>(l)</italic>, <italic>(v)</italic>, φ</td><td rowspan="1" colspan="1"><italic>(ft)</italic>, <italic>(tc)</italic>, <italic>(it)</italic>, <italic>(p)</italic>, <italic>(u)</italic>, <italic>(a)</italic>, <italic>s</italic>, <italic>(pv)</italic>, ω<sub>1</sub>, ω<sub>2</sub></td></tr><tr><td rowspan="1" colspan="1">III</td><td rowspan="1" colspan="1"><italic>l</italic>’, <italic>v</italic>’</td><td rowspan="1" colspan="1"><italic>d</italic>, <italic>l</italic>’, <italic>ev</italic>’</td><td rowspan="1" colspan="1"><italic>l</italic>’, σ</td><td rowspan="1" colspan="1"><italic>l</italic>’, <italic>(v)</italic>, φ</td><td rowspan="1" colspan="1"><italic>(ft)</italic>, <italic>(tc)</italic>, <italic>(it)</italic>, <italic>(p)</italic>, <italic>(u)</italic>, <italic>(a)</italic>, <italic>s</italic>, <italic>(pv)</italic></td></tr><tr><td rowspan="1" colspan="1">IV</td><td rowspan="1" colspan="1"><italic>v</italic>’</td><td rowspan="1" colspan="1"><italic>d</italic>, <italic>ev</italic>’</td><td rowspan="1" colspan="1"><italic>d</italic>, <italic>l</italic>’</td><td rowspan="1" colspan="1"><italic>l</italic>’, <italic>(v)</italic>, φ</td><td rowspan="1" colspan="1"><italic>ft</italic>’’, <italic>(tc)</italic>, <italic>(p)</italic>, <italic>(u)</italic>, <italic>(a)</italic>, <italic>s</italic>, <italic>(pv)</italic></td></tr></tbody></table><table-wrap-foot><fn><p>See <xref ref-type="table" rid="T1">Table 1</xref> for explanations. * – seta <italic>v</italic>’ absent in <italic><tp:taxon-name>Trachyoribates (Rostrozetes) glaber</tp:taxon-name></italic>.</p></fn></table-wrap-foot></table-wrap><fig id="F3" position="float" orientation="portrait"><label>Figure 3.</label><caption><p><italic><tp:taxon-name>Protoribates ecuadoriensis</tp:taxon-name></italic> sp. n., adult: <bold>A</bold> body dorsally <bold>B</bold> body ventrally (gnathosoma and legs not illustrated) <bold>C</bold> prodorsum and anterior part of notogaster laterally <bold>D</bold> left pteromorph. Scale bar (<bold>A–C</bold>) 100 μm, scale bar (<bold>D</bold>) 50 μm.</p></caption><graphic xmlns:xlink="http://www.w3.org/1999/xlink" xlink:href="ZooKeys-346-043-g003.jpg" position="float" orientation="portrait" xlink:type="simple"/></fig><fig id="F4" position="float" orientation="portrait"><label>Figure 4.</label><caption><p><italic><tp:taxon-name>Protoribates ecuadoriensis</tp:taxon-name></italic> sp. n., adult: <bold>A</bold> rostral seta <bold>B</bold> sensillus <bold>C</bold> left half of subcapitulum <bold>D</bold> palptarsus <bold>E</bold> anterior part of chelicera <bold>F</bold> epimeral seta <italic>1b</italic> <bold>G</bold> right genital plate <bold>H</bold> left anal plate <bold>I</bold> adanal seta <italic>ad</italic><sub>1</sub> <bold>J</bold> adanal seta <italic>ad</italic><sub>2</sub> <bold>K</bold> tarsus and anterior part of tibia of leg I, right, antiaxial view <bold>L</bold> tarsus of leg II, right, antiaxial view. Scale bar (<bold>A, B, D, F, I, J</bold>) 10 μm, scale bar (<bold>C, E, G, H, K, L</bold>) 20 μm.</p></caption><graphic xmlns:xlink="http://www.w3.org/1999/xlink" xlink:href="ZooKeys-346-043-g004.jpg" position="float" orientation="portrait" xlink:type="simple"/></fig></tp:treatment-sec><tp:treatment-sec sec-type="Material examined"><title>Material examined.</title><p>Holotype (female) and five paratypes (two females and three males): Ec-1.</p></tp:treatment-sec><tp:treatment-sec sec-type="Type deposition"><title>Type deposition.</title><p>The holotype (in ethanol) is deposited in the collection of the Zoological Institute of the Russian Academy of Sciences, St. Petersburg, Russia; three paratypes (in ethanol) are deposited in the collection of the Siberian Zoological Museum, Novosibirsk, Russia; two paratypes (in ethanol) are in the personal collection of the first author.</p></tp:treatment-sec><tp:treatment-sec sec-type="Etymology"><title>Etymology.</title><p>The specific name “<italic>ecuadoriensis</italic>” refers to the country of origin, Ecuador.</p></tp:treatment-sec><tp:treatment-sec sec-type="Remarks"><title>Remarks.</title><p>In having the combination of main morphological characters (monodactylous legs; body of medium size; prodorsal setae long, simple, barbed; sensilli long, with lanceolate, ciliate head; four pairs of porose areas oval; adanal setae <italic>ad</italic><sub>1</sub> longer than <italic>ad</italic><sub>2</sub>, <italic>ad</italic><sub>2</sub> longer than <italic>ad</italic><sub>3</sub>), <italic><tp:taxon-name>Protoribates ecuadoriensis</tp:taxon-name></italic> sp. n. is most similar to <italic><tp:taxon-name>Protoribates oblongus</tp:taxon-name></italic> (Ewing, 1909) from the Nearctic region (see <xref ref-type="bibr" rid="B13">Ewing 1909</xref>; <xref ref-type="bibr" rid="B15">Jacot 1937</xref>), however, the new species clearly differs from the latter by the presence of large tubercles on dorsal side of leg tarsi I and II.</p></tp:treatment-sec><tp:treatment-sec><!--Section generated to contain objects referenced in tp:taxon-treatment.--><table-wrap id="T1" position="float" orientation="portrait"><label>Table 1.</label><caption><p>Leg setation and solenidia of <italic><tp:taxon-name>Haplozetes paraminimicoma</tp:taxon-name></italic> sp. n.</p></caption><table><tbody><tr><th rowspan="1" colspan="1">Leg</th><th rowspan="1" colspan="1">Trochanter</th><th rowspan="1" colspan="1">Femur</th><th rowspan="1" colspan="1">Genu</th><th rowspan="1" colspan="1">Tibia</th><th rowspan="1" colspan="1">Tarsus</th></tr><tr><td rowspan="1" colspan="1">I</td><td rowspan="1" colspan="1"><italic>v</italic>’</td><td rowspan="1" colspan="1"><italic>d</italic>, <italic>(l)</italic>, <italic>bv</italic>’’, <italic>v</italic>’’</td><td rowspan="1" colspan="1"><italic>(l)</italic>, <italic>v</italic>’, σ</td><td rowspan="1" colspan="1"><italic>(l)</italic>, <italic>(v)</italic>, φ<sub>1</sub>, φ<sub>2</sub></td><td rowspan="1" colspan="1"><italic>(ft)</italic>, <italic>(tc)</italic>, <italic>(it)</italic>, <italic>(p)</italic>, <italic>(u)</italic>, <italic>(a)</italic>, <italic>s</italic>, <italic>(pv)</italic>, <italic>v</italic>’, <italic>(pl)</italic>, <italic>e</italic>, ω<sub>1</sub>, ω<sub>2</sub></td></tr><tr><td rowspan="1" colspan="1">II</td><td rowspan="1" colspan="1"><italic>v</italic>’</td><td rowspan="1" colspan="1"><italic>d</italic>, <italic>l</italic><sub>1</sub>’, <italic>l</italic><sub>2</sub>’, <italic>bv</italic>’’, <italic>v</italic>’’</td><td rowspan="1" colspan="1"><italic>(l)</italic>, <italic>v</italic>’, σ</td><td rowspan="1" colspan="1"><italic>(l)</italic>, <italic>(v)</italic>, φ</td><td rowspan="1" colspan="1"><italic>(ft)</italic>, <italic>(tc)</italic>, <italic>(it)</italic>, <italic>(p)</italic>, <italic>(u)</italic>, <italic>(a)</italic>, <italic>s</italic>, <italic>(pv)</italic>, ω<sub>1</sub>, ω<sub>2</sub></td></tr><tr><td rowspan="1" colspan="1">III</td><td rowspan="1" colspan="1"><italic>l</italic>’, <italic>v</italic>’</td><td rowspan="1" colspan="1"><italic>d</italic>, <italic>l</italic>’, <italic>ev</italic>’</td><td rowspan="1" colspan="1"><italic>l</italic>’, σ</td><td rowspan="1" colspan="1"><italic>l</italic>’, <italic>(v)</italic>, φ</td><td rowspan="1" colspan="1"><italic>(ft)</italic>, <italic>(tc)</italic>, <italic>(it)</italic>, <italic>(p)</italic>, <italic>(u)</italic>, <italic>(a)</italic>, <italic>s</italic>, <italic>(pv)</italic></td></tr><tr><td rowspan="1" colspan="1">IV</td><td rowspan="1" colspan="1"><italic>v</italic>’</td><td rowspan="1" colspan="1"><italic>d</italic>, <italic>ev</italic>’</td><td rowspan="1" colspan="1"><italic>d</italic>, <italic>l</italic>’</td><td rowspan="1" colspan="1"><italic>l</italic>’, <italic>(v)</italic>, φ</td><td rowspan="1" colspan="1"><italic>ft</italic>’’, <italic>(tc)</italic>, <italic>(p)</italic>, <italic>(u)</italic>, <italic>(a)</italic>, <italic>s</italic>, <italic>(pv)</italic></td></tr></tbody></table><table-wrap-foot><fn><p>Roman letters refer to normal setae (<italic>e</italic> to famulus), Greek letters to solenidia. Single prime (’) marks setae on anterior and double prime (’’) setae on posterior side of the given leg segment. Parentheses refer to a pair of setae.</p></fn></table-wrap-foot></table-wrap></tp:treatment-sec><ref-list><ref id="B23"><mixed-citation xmlns:xlink="http://www.w3.org/1999/xlink" xlink:type="simple"><person-group><name name-style="western"><surname>Weigmann</surname><given-names>G</given-names></name><name name-style="western"><surname>Miko</surname><given-names>L</given-names></name><name name-style="western"><surname>Nannelli</surname><given-names>R</given-names></name></person-group> (<year>1993</year>) <article-title>Redescription of <italic>Protoribates dentatus</italic> (Berlese, 1883) with remarks about the genus <italic>Protoribates</italic> (Acarina, Oribatida).</article-title><source>Redia</source><volume>76</volume>(<issue>1</issue>): <fpage>39</fpage>-<lpage>55</lpage>.</mixed-citation></ref><ref id="B16"><mixed-citation xmlns:xlink="http://www.w3.org/1999/xlink" xlink:type="simple"><person-group><name name-style="western"><surname>Miko</surname><given-names>L</given-names></name><name name-style="western"><surname>Weigmann</surname><given-names>G</given-names></name><name name-style="western"><surname>Nannelli</surname><given-names>R</given-names></name></person-group> (<year>1994</year>) <article-title>Redescription of <italic>Protoribates lophotrichus</italic> (Berlese, 1904) (Acarina, Oribatida).</article-title><source>Redia</source><volume>77</volume>(<issue>2</issue>): <fpage>251</fpage>-<lpage>258</lpage>.</mixed-citation></ref><ref id="B13"><mixed-citation xmlns:xlink="http://www.w3.org/1999/xlink" xlink:type="simple"><person-group><name name-style="western"><surname>Ewing</surname><given-names>HE</given-names></name></person-group> (<year>1909</year>) <article-title>The Oribatoidea of Illinois.</article-title><source>Bul. Illinois State Lab. Nat. Hist.</source><volume>7</volume>: <fpage>337</fpage>-<lpage>389</lpage>.</mixed-citation></ref><ref id="B15"><mixed-citation xmlns:xlink="http://www.w3.org/1999/xlink" xlink:type="simple"><person-group><name name-style="western"><surname>Jacot</surname><given-names>AP</given-names></name></person-group> (<year>1937</year>) <article-title>New moss-mites, Chiefly Midwestern II.</article-title><source>Amer. Mid. Natur.</source><volume>18</volume>(<issue>2</issue>): <fpage>237</fpage>-<lpage>250</lpage>. doi: <ext-link ext-link-type="uri" xlink:href="http://dx.doi.org/10.2307/2420500" xlink:type="simple">10.2307/2420500</ext-link></mixed-citation></ref></ref-list></tp:taxon-treatment>
