# Supplementary material for: New and little known species of oribatid mites of the family Haplozetidae (Acari, Oribatida) from Ecuador
Source: Zookeys. 2013 Nov 1;(346):43–57. doi: 10.3897/zookeys.346.6436 (PMC3821065; doi:10.3897/zookeys.346.6436)
Supplement: XML Treatment for Trachyoribates (Rostrozetes) glaber [file zookeys.346.6436-treatment3.xml]

<!DOCTYPE tp:taxon-treatment
  PUBLIC "-//TaxonX//DTD Taxonomic Treatment Publishing DTD v0 20100105//EN" "tax-treatment-NSO.dtd">
<tp:taxon-treatment xmlns:tp="http://www.plazi.org/taxpub"><tp:treatment-meta><mixed-citation publication-type="journal"><person-group><name><surname>Ermilov</surname><given-names>Sergey G.</given-names></name><name><surname>Bayartogtokh</surname><given-names>Badamdorj</given-names></name><name><surname>Sandmann</surname><given-names>Dorothee</given-names></name><name><surname>Marian</surname><given-names>Franca</given-names></name><name><surname>Maraun</surname><given-names>Mark</given-names></name></person-group><article-title>New and little known species of oribatid mites of the family Haplozetidae (Acari, Oribatida) from Ecuador</article-title><source>Zookeys</source><day>1</day><month>11</month><year>2013</year><volume>2013</volume><issue>346</issue><fpage>43</fpage><lpage>57</lpage><pub-id pub-id-type="doi">10.3897/zookeys.346.6436</pub-id></mixed-citation></tp:treatment-meta><tp:nomenclature><tp:taxon-name>
                            <tp:taxon-name-part taxon-name-part-type="genus">Trachyoribates</tp:taxon-name-part>
                            (<tp:taxon-name-part taxon-name-part-type="subgenus">Rostrozetes</tp:taxon-name-part>)
                            <tp:taxon-name-part taxon-name-part-type="species">glaber</tp:taxon-name-part>
                            <object-id xmlns:xlink="http://www.w3.org/1999/xlink" xlink:type="simple">http://species-id.net/wiki/Trachyoribates_glaber</object-id>
                        </tp:taxon-name><tp:taxon-authority>(Beck, 1965)</tp:taxon-authority><xref ref-type="fig" rid="F5">Figs 5</xref><xref ref-type="fig" rid="F6">, 6</xref></tp:nomenclature><tp:treatment-sec sec-type="Diagnosis"><title>Diagnosis.</title><p>Body size 307–365 × 199–232. Body surface foveolate. Rostral and lamellar setae of medium size, slightly barbed; interlamellar setae short, thin, smooth. Sensilli clavate; sensillar head with several barbs distally. Tutoria fused distally to prolamellar lines. Anterior notogastral margin regular convex. Notogastral setae of medium size, smooth. Postanal porose area present. Ventral setae short, smooth. Legs monodactylous.</p><!--PageBreak--></tp:treatment-sec><tp:treatment-sec sec-type="Description"><title>Description.</title><p><italic>Measurements</italic>. Body length: 307–365 (eight specimens); notogaster width: 199–232 (eight specimens).</p><!--PageBreak--><!--PageBreak--><p><italic>Integument</italic>. Body color light brownish. Body surface foveolate (diameter of foveolae up to 4 on rostrum, up to 3 on notogaster and ventral side, up to 2 on medio-basal part of prodorsum). Foveolae located densely on prodorsum, but sparse on notogaster and ventral side. Also microgranules present on prodorsum.</p><p><italic>Prodorsum</italic>. Rostrum rounded. Lamellae located dorso-laterally, longer than half of prodorsum, reaching insertion of lamellar setae. Prolamellar lines well developed. Rostral (32–41) and lamellar (49–57) setae setiform, slightly barbed. Interlamellar setae thin, smooth, shorter (28–32) and thinner than lamellar setae. A pair of elongate, narrow porose areas <italic>Ad</italic> present latero-posterior to interlamellar setae (visible only in dissected specimen). Exobothridial setae and their alveoli absent. Sensilli longest setae on prodorsum (61–73), with long stalk and clavate head; sensillar head with several barbs distally. Tutoria long, fused distally to prolamellar lines forming point tip (<italic>t</italic>), not reaching to insertions of rostral setae. Sublamellar lines short, thin, straight. Sublamellar porose areas small, rounded (4–8). Porose areas <italic>Am</italic> and <italic>Ah</italic> not observed.</p><p><italic>Notogaster</italic>. Anterior notogastral margin regular convex. Dorsophragmata and pleurophragmata distinct. Pteromorphs sub-triangular. Notogastral setae represented by 10 pairs; they of medium size (<italic>p</italic><sub>1</sub>–<italic>p</italic><sub>3</sub>, 16–20; others, 24–32), thin, smooth. Four pairs of sacculi (<italic>Sa</italic>, <italic>S1</italic>, <italic>S2</italic>, <italic>S3</italic>) with small openings, but <italic>S2</italic> and <italic>S3</italic> visible only in dissected specimens. Lyrifissures and opisthonotal gland openings located typically for the genus (see <xref ref-type="bibr" rid="B9">Beck 1965</xref>). Postanal porose area oval (12 × 4).</p><p><italic>Gnathosoma</italic>. Subcapitulum longer than wide (73–82 × 61–69). Subcapitular setae setiform, smooth; <italic>h</italic> (12) longer than <italic>m</italic> (6) and <italic>a</italic> (10). Two pairs of adoral setae (8) setiform, slightly barbed. Palps (41–45) with setation 0–2–1–3–9(+ω). Solenidion thickened, attached with eupathidium. Chelicerae (73–82) with two setiform, ciliate setae; <italic>cha</italic> (28–32) longer than <italic>chb</italic> (16–20). Trägårdh’s organ conical.</p><p><italic>Epimeral and lateral podosomal regions</italic>. Apodemes 1, 2, 3 and sejugals well developed. Epimeral setal formula 3–1–3–3; setae short (4–6), setiform, smooth. Pedotecta I, II, discidia and circumpedal carinae developed typically for the genus (<xref ref-type="bibr" rid="B9">Beck 1965</xref>).</p><p><italic>Anogenital region</italic>. Five pairs of genital (<italic>g</italic><sub>1</sub>, 14, <italic>g</italic><sub>2</sub>–<italic>g</italic><sub>5</sub>, 6–8), one pair of aggenital (6–8), two pairs of anal (6–8) and three pairs of adanal (6–8) setiform, thin, smooth. Lyrifissures <italic>iad</italic> in paraanal position.</p><p><italic>Legs</italic>. All tarsi with one strong, smooth claw. Formulae of leg setation and solenidia: I (1–5–3–4–20) [1–2–2], II (1–5–2–4–15) [1–1–2], III (2–3–1–3–15) [1–1–0], IV (1–2–2–3–12) [0–1–0]; homology of setae and solenidia indicated in <xref ref-type="table" rid="T2">Table 2</xref>.</p><fig id="F5" position="float" orientation="portrait"><label>Figure 5.</label><caption><p><italic><tp:taxon-name>Trachyoribates (Rostrozetes) glaber</tp:taxon-name></italic> (Beck, 1965), adult: <bold>A</bold> body dorsally <bold>B</bold> body ventrally (gnathosoma and legs not illustrated) <bold>C</bold> prodorsum and anterior part of notogaster laterally <bold>D</bold> left pteromorph. Scale bar (<bold>A–C</bold>) 50 μm, scale bar (<bold>D</bold>) 20 μm.</p></caption><graphic xmlns:xlink="http://www.w3.org/1999/xlink" xlink:href="ZooKeys-346-043-g005.jpg" position="float" orientation="portrait" xlink:type="simple"/></fig><fig id="F6" position="float" orientation="portrait"><label>Figure 6.</label><caption><p><italic><tp:taxon-name>Trachyoribates (Rostrozetes) glaber</tp:taxon-name></italic> (Beck, 1965), adult: <bold>A</bold> anterior part of lamella (medio-distal part of lamellar seta not illustrated) <bold>B</bold> anterior part of lamella and tutoria, and prolamellar line dorso-laterally (medio-distal part of rostral and lamellar seta not illustrated) <bold>C</bold> rostral seta <bold>D</bold> lamellar seta <bold>E</bold> interlamellar seta <bold>F</bold> sensillus <bold>G</bold> bothridium and notogastral seta <italic>c</italic> <bold>H</bold> foveolae on rostrum <bold>I</bold> foveolae in central part of prodorsum <bold>J</bold> foveolae on notogaster <bold>K</bold> postanal porose area <bold>L</bold> left half of subcapitulum <bold>M</bold> palptarsus <bold>N</bold> anterior part of chelicera <bold>O</bold> right genital plate <bold>P</bold> right anal plate <bold>Q</bold> tarsus and anterior part of tibia of leg I, right, antiaxial view. Scale bar 10 μm.</p></caption><graphic xmlns:xlink="http://www.w3.org/1999/xlink" xlink:href="ZooKeys-346-043-g006.jpg" position="float" orientation="portrait" xlink:type="simple"/></fig></tp:treatment-sec><tp:treatment-sec sec-type="Material examined"><title>Material examined.</title><p>Eight specimens (five females and three males): Ec-1.</p></tp:treatment-sec><tp:treatment-sec sec-type="Remarks"><title>Remarks.</title><p>Actually the name of this species was first made available by <xref ref-type="bibr" rid="B7">Beck (1963)</xref> as <italic><tp:taxon-name>Rostrozetes glaber</tp:taxon-name></italic>, but its description was published later (<xref ref-type="bibr" rid="B9">Beck 1965</xref>). Judging on his brief description and illustrations, we identified our species as identical with <italic><tp:taxon-name>Trachyoribates (Rostrozetes) glaber</tp:taxon-name></italic>, known from Ecuador and Peru (see <xref ref-type="bibr" rid="B9">Beck 1965</xref>).</p></tp:treatment-sec><tp:treatment-sec><!--Section generated to contain objects referenced in tp:taxon-treatment.--><table-wrap id="T2" position="float" orientation="portrait"><label>Table 2.</label><caption><p>Leg setation and solenidia of <italic><tp:taxon-name>Protoribates ecuadoriensis</tp:taxon-name></italic>, sp. n. (same data for <italic><tp:taxon-name>Trachyoribates (Rostrozetes) glaber</tp:taxon-name></italic>).</p></caption><table><tbody><tr><th rowspan="1" colspan="1">Leg</th><th rowspan="1" colspan="1">Trochanter</th><th rowspan="1" colspan="1">Femur</th><th rowspan="1" colspan="1">Genu</th><th rowspan="1" colspan="1">Tibia</th><th rowspan="1" colspan="1">Tarsus</th></tr><tr><td rowspan="1" colspan="1">I</td><td rowspan="1" colspan="1"><italic>v</italic>’</td><td rowspan="1" colspan="1"><italic>d</italic>, <italic>(l)</italic>, <italic>bv</italic>’’, <italic>v</italic>’’</td><td rowspan="1" colspan="1"><italic>(l)</italic>, <italic>v</italic>’, σ</td><td rowspan="1" colspan="1"><italic>(l)</italic>, <italic>(v)</italic>, φ<sub>1</sub>, φ<sub>2</sub></td><td rowspan="1" colspan="1"><italic>(ft)</italic>, <italic>(tc)</italic>, <italic>(it)</italic>, <italic>(p)</italic>, <italic>(u)</italic>, <italic>(a)</italic>, <italic>s</italic>, <italic>(pv)</italic>, <italic>v</italic>’, <italic>(pl)</italic>, <italic>l</italic>’’, <italic>e</italic>, ω<sub>1</sub>, ω<sub>2</sub></td></tr><tr><td rowspan="1" colspan="1">II</td><td rowspan="1" colspan="1"><italic>v</italic>’</td><td rowspan="1" colspan="1"><italic>d</italic>, <italic>l</italic><sub>1</sub>’, <italic>l</italic><sub>2</sub>’, <italic>bv</italic>’’, <italic>v</italic>’’</td><td rowspan="1" colspan="1"><italic>(l)</italic>, <italic>v’*</italic>, σ</td><td rowspan="1" colspan="1"><italic>(l)</italic>, <italic>(v)</italic>, φ</td><td rowspan="1" colspan="1"><italic>(ft)</italic>, <italic>(tc)</italic>, <italic>(it)</italic>, <italic>(p)</italic>, <italic>(u)</italic>, <italic>(a)</italic>, <italic>s</italic>, <italic>(pv)</italic>, ω<sub>1</sub>, ω<sub>2</sub></td></tr><tr><td rowspan="1" colspan="1">III</td><td rowspan="1" colspan="1"><italic>l</italic>’, <italic>v</italic>’</td><td rowspan="1" colspan="1"><italic>d</italic>, <italic>l</italic>’, <italic>ev</italic>’</td><td rowspan="1" colspan="1"><italic>l</italic>’, σ</td><td rowspan="1" colspan="1"><italic>l</italic>’, <italic>(v)</italic>, φ</td><td rowspan="1" colspan="1"><italic>(ft)</italic>, <italic>(tc)</italic>, <italic>(it)</italic>, <italic>(p)</italic>, <italic>(u)</italic>, <italic>(a)</italic>, <italic>s</italic>, <italic>(pv)</italic></td></tr><tr><td rowspan="1" colspan="1">IV</td><td rowspan="1" colspan="1"><italic>v</italic>’</td><td rowspan="1" colspan="1"><italic>d</italic>, <italic>ev</italic>’</td><td rowspan="1" colspan="1"><italic>d</italic>, <italic>l</italic>’</td><td rowspan="1" colspan="1"><italic>l</italic>’, <italic>(v)</italic>, φ</td><td rowspan="1" colspan="1"><italic>ft</italic>’’, <italic>(tc)</italic>, <italic>(p)</italic>, <italic>(u)</italic>, <italic>(a)</italic>, <italic>s</italic>, <italic>(pv)</italic></td></tr></tbody></table><table-wrap-foot><fn><p>See <xref ref-type="table" rid="T1">Table 1</xref> for explanations. * – seta <italic>v</italic>’ absent in <italic><tp:taxon-name>Trachyoribates (Rostrozetes) glaber</tp:taxon-name></italic>.</p></fn></table-wrap-foot></table-wrap><table-wrap id="T1" position="float" orientation="portrait"><label>Table 1.</label><caption><p>Leg setation and solenidia of <italic><tp:taxon-name>Haplozetes paraminimicoma</tp:taxon-name></italic> sp. n.</p></caption><table><tbody><tr><th rowspan="1" colspan="1">Leg</th><th rowspan="1" colspan="1">Trochanter</th><th rowspan="1" colspan="1">Femur</th><th rowspan="1" colspan="1">Genu</th><th rowspan="1" colspan="1">Tibia</th><th rowspan="1" colspan="1">Tarsus</th></tr><tr><td rowspan="1" colspan="1">I</td><td rowspan="1" colspan="1"><italic>v</italic>’</td><td rowspan="1" colspan="1"><italic>d</italic>, <italic>(l)</italic>, <italic>bv</italic>’’, <italic>v</italic>’’</td><td rowspan="1" colspan="1"><italic>(l)</italic>, <italic>v</italic>’, σ</td><td rowspan="1" colspan="1"><italic>(l)</italic>, <italic>(v)</italic>, φ<sub>1</sub>, φ<sub>2</sub></td><td rowspan="1" colspan="1"><italic>(ft)</italic>, <italic>(tc)</italic>, <italic>(it)</italic>, <italic>(p)</italic>, <italic>(u)</italic>, <italic>(a)</italic>, <italic>s</italic>, <italic>(pv)</italic>, <italic>v</italic>’, <italic>(pl)</italic>, <italic>e</italic>, ω<sub>1</sub>, ω<sub>2</sub></td></tr><tr><td rowspan="1" colspan="1">II</td><td rowspan="1" colspan="1"><italic>v</italic>’</td><td rowspan="1" colspan="1"><italic>d</italic>, <italic>l</italic><sub>1</sub>’, <italic>l</italic><sub>2</sub>’, <italic>bv</italic>’’, <italic>v</italic>’’</td><td rowspan="1" colspan="1"><italic>(l)</italic>, <italic>v</italic>’, σ</td><td rowspan="1" colspan="1"><italic>(l)</italic>, <italic>(v)</italic>, φ</td><td rowspan="1" colspan="1"><italic>(ft)</italic>, <italic>(tc)</italic>, <italic>(it)</italic>, <italic>(p)</italic>, <italic>(u)</italic>, <italic>(a)</italic>, <italic>s</italic>, <italic>(pv)</italic>, ω<sub>1</sub>, ω<sub>2</sub></td></tr><tr><td rowspan="1" colspan="1">III</td><td rowspan="1" colspan="1"><italic>l</italic>’, <italic>v</italic>’</td><td rowspan="1" colspan="1"><italic>d</italic>, <italic>l</italic>’, <italic>ev</italic>’</td><td rowspan="1" colspan="1"><italic>l</italic>’, σ</td><td rowspan="1" colspan="1"><italic>l</italic>’, <italic>(v)</italic>, φ</td><td rowspan="1" colspan="1"><italic>(ft)</italic>, <italic>(tc)</italic>, <italic>(it)</italic>, <italic>(p)</italic>, <italic>(u)</italic>, <italic>(a)</italic>, <italic>s</italic>, <italic>(pv)</italic></td></tr><tr><td rowspan="1" colspan="1">IV</td><td rowspan="1" colspan="1"><italic>v</italic>’</td><td rowspan="1" colspan="1"><italic>d</italic>, <italic>ev</italic>’</td><td rowspan="1" colspan="1"><italic>d</italic>, <italic>l</italic>’</td><td rowspan="1" colspan="1"><italic>l</italic>’, <italic>(v)</italic>, φ</td><td rowspan="1" colspan="1"><italic>ft</italic>’’, <italic>(tc)</italic>, <italic>(p)</italic>, <italic>(u)</italic>, <italic>(a)</italic>, <italic>s</italic>, <italic>(pv)</italic></td></tr></tbody></table><table-wrap-foot><fn><p>Roman letters refer to normal setae (<italic>e</italic> to famulus), Greek letters to solenidia. Single prime (’) marks setae on anterior and double prime (’’) setae on posterior side of the given leg segment. Parentheses refer to a pair of setae.</p></fn></table-wrap-foot></table-wrap></tp:treatment-sec><ref-list><ref id="B9"><mixed-citation xmlns:xlink="http://www.w3.org/1999/xlink" xlink:type="simple"><person-group><name name-style="western"><surname>Beck</surname><given-names>L</given-names></name></person-group> (<year>1965</year>) <article-title>Über variabilität und wertigkeit morphologischer merkmale bei adulten Oribatiden (Arachnida, Acari) am beispiel der gattung <italic>Rostrozetes</italic> Sellnick, 1925. Abh. Senck. Natur.</article-title><source>Gesellschaft</source><volume>508</volume>: <fpage>1</fpage>-<lpage>64</lpage>.</mixed-citation></ref><ref id="B7"><mixed-citation xmlns:xlink="http://www.w3.org/1999/xlink" xlink:type="simple"><person-group><name name-style="western"><surname>Beck</surname><given-names>L</given-names></name></person-group> (<year>1963</year>) <article-title>Zur Ökologie und Taxionomie der neotropischen Bodentiere I. Zur Oribatiden-Fauna Perus.</article-title><source>Zool. Jahr. (Syst.)</source><volume>90</volume>: <fpage>299</fpage>-<lpage>392</lpage>.</mixed-citation></ref></ref-list></tp:taxon-treatment>
